# Supplementary material for: Genome-Wide Association Study Reveals Genetic Loci, Candidate Genes and Favorable Haplotypes for Important Agronomic Traits in Auricularia cornea
Source: J Fungi (Basel). 2026 Mar 5;12(3):186. doi: 10.3390/jof12030186 (PMC13027524; doi:10.3390/jof12030186)
Supplement: Supplementary file 1 [file jof-12-00186-s001.zip]

Archive with 3 entries (2 files):
- Supplementary information.xlsx
- __MACOSX/
- __MACOSX/._Supplementary information.xlsx
