# Supplementary material for: Genome-Wide Association Study Reveals Genetic Loci, Candidate Genes and Favorable Haplotypes for Important Agronomic Traits in Auricularia cornea
Source: J Fungi (Basel). 2026 Mar 5;12(3):186. doi: 10.3390/jof12030186 (PMC13027524; doi:10.3390/jof12030186)
Supplement: Supplementary file 1 [file jof-12-00186-s001.zip › Supplementary information.xlsx]

## Sheet: Table S1
Supplementary Table 1 Information of 140 A.cornea stains
Number	Sample ID	Sources of strains	Types of strains
1	ACP001	Sichuan province	Cultivar
2	ACP004	Henan province	Wild
3	ACP005	Jilin province	Wild
4	ACP006	Jilin province	Wild
5	ACP007	Jilin province	Wild
6	ACP008	Sichuan province	Cultivar
7	ACP010	Sichuan province	Cultivar
8	ACP012	Sichuan province	Cultivar
9	ACP014	Sichuan province	Cultivar
10	ACP015	Sichuan province	Cultivar
11	ACP017	Sichuan province	Cultivar
12	ACP018	Sichuan province	Cultivar
13	ACP019	Fujian province	Cultivar
14	ACP020	Fujian province	Cultivar
15	ACP021	Sichuan province	Cultivar
16	ACP022	Fujian province	Cultivar
17	ACP024	Sichuan province	Cultivar
18	ACP027	Shandong province	Cultivar
19	ACP028	Shandong province	Cultivar
20	ACP029	Shandong province	Cultivar
21	ACP030	Fujian province	Cultivar
22	ACP033	Anhui province	Wild
23	ACP034	Anhui province	Wild
24	ACP035	Anhui province	Wild
25	ACP036	Anhui province	Wild
26	ACP037	Anhui province	Wild
27	ACP038	Zhejiang province	Wild
28	ACP040	Jiangsu province	Wild
29	ACP041	Jiangsu province	Wild
30	ACP042	Japan	Wild
31	ACP044	Japan	Wild
32	ACP047	Jilin province	Wild
33	ACP048	Jilin province	Wild
34	ACP049	Anhui province	Wild
35	ACP050	Guangdong province	Wild
36	ACP051	Hainan province	Wild
37	ACP055	Hainan province	Wild
38	ACP059	Japan	Wild
39	ACP060	Jiangsu province	Wild
40	ACP062	Hainan province	Wild
41	ACP063	Jilin province	Cultivar
42	ACP064	Jilin province	Cultivar
43	ACP066	Hainan province	Wild
44	ACP067	Hainan province	Wild
45	ACP068	Jiangsu province	Wild
46	ACP069	Hainan province	Wild
47	ACP075	Jilin province	Cultivar
48	ACP078	Jilin province	Wild
49	ACP080	Sichuan province	Wild
50	ACP081	Macao	Cultivar
51	ACP082	Zhejiang province	Wild
52	ACP083	Zhejiang province	Wild
53	ACP084	Hunan province	Wild
54	ACP085	Shandong province	Wild
55	ACP086	Shandong province	Wild
56	ACP087	Anhui province	Wild
57	ACP088	Heilongjiang province	Wild
58	ACP089	Heilongjiang province	Wild
59	ACP090	Heilongjiang province	Wild
60	ACP091	Heilongjiang province	Wild
61	ACP092	Heilongjiang province	Wild
62	ACP093	Heilongjiang province	Wild
63	ACP094	Guangdong province	Wild
64	ACP095	Guangdong province	Wild
65	ACP096	Guangdong province	Wild
66	ACP097	Guizhou province	Wild
67	ACP098	Guizhou province	Wild
68	ACP099	Hubei province	Cultivar
69	ACP100	Guangdong province	Cultivar
70	ACP101	Shandong province	Cultivar
71	ACP103	Henan province	Wild
72	ACP105	Henan province	Wild
73	ACP106	Henan province	Wild
74	ACP107	Zhejiang province	Wild
75	ACP108	Zhejiang province	Wild
76	ACP110	Zhejiang province	Wild
77	ACP111	Zhejiang province	Wild
78	ACP112	Zhejiang province	Wild
79	ACP113	Zhejiang province	Wild
80	ACP114	Zhejiang province	Wild
81	ACP115	Zhejiang province	Wild
82	ACP116	Zhejiang province	Wild
83	ACP117	Jiangsu province	Wild
84	ACP118	Jiangsu province	Wild
85	ACP119	Jiangsu province	Wild
86	ACP120	Jiangsu province	Wild
87	ACP121	Zhejiang province	Wild
88	ACP122	Zhejiang province	Wild
89	ACP123	Zhejiang province	Wild
90	ACP124	Hubei province	Cultivar
91	ACP125	Fujian province	Cultivar
92	ACP126	Jilin province	Cultivar
93	ACP127	Shandong province	Cultivar
94	ACP128	Sichuan province	Cultivar
95	ACP129	Hubei province	Wild
96	ACP130	Hubei province	Wild
97	ACP132	Hubei province	Wild
98	ACP133	Hubei province	Wild
99	ACP134	Hubei province	Wild
100	ACP135	Hubei province	Wild
101	ACP136	Hubei province	Wild
102	ACP137	Hubei province	Wild
103	ACP139	Shanxi province	Wild
104	ACP140	Shanxi province	Wild
105	ACP141	Sichuan province	Wild
106	ACP142	Sichuan province	Wild
107	ACP143	Sichuan province	Wild
108	ACP144	Sichuan province	Wild
109	ACP145	Sichuan province	Wild
110	ACP146	Shanxi province	Wild
111	ACP147	Shanxi province	Wild
112	ACP148	Shanxi province	Wild
113	ACP150	Shanxi province	Wild
114	ACP151	Sichuan province	Wild
115	ACP152	Zambia	Wild
116	ACP153	Shanxi province	Wild
117	ACP154	Shandong province	Cultivar
118	ACP155	Hunan province	Cultivar
119	ACP156	Sichuan province	Wild
120	ACP157	New Zealand	Wild
121	ACP158	New Zealand	Wild
122	ACP159	New Zealand	Wild
123	ACP160	New Zealand	Wild
124	ACP161	New Zealand	Wild
125	ACP162	New Zealand	Wild
126	ACP163	New Zealand	Wild
127	ACP164	New Zealand	Wild
128	ACP165	Shandong province	Cultivar
129	ACP166	Shandong province	Cultivar
130	ACP167	Hebei province	Cultivar
131	ACP170	New Zealand	Wild
132	ACW001	Jilin province	Cultivar
133	ACW003	Sichuan province	Cultivar
134	ACW004	Fujian province	Cultivar
135	ACW005	Fujian province	Cultivar
136	ACW006	Fujian province	Cultivar
137	ACW008	Hainan province	Wild
138	ACW009	Shandong province	Cultivar
139	ACW011	Jilin province	Cultivar
140	ACW016	Sichuan province	Wild

## Sheet: Table S2
Supplementary Table 2 Abbreviations
Number	Trait	Abbreviation
1	Mycelial growth rate	MGR
2	Growth period	GP
3	Predominant ventral color of fresh ear pieces	VCF
4	Dorsal color of fresh ear pieces	DCF
5	Ventral color of dried ear pieces	VCD
6	Dorsal color of dried ear pieces	DCD
7	Fruiting body length	FBL
8	Fruiting body width	FBW
9	Fruiting body thickness	FBT
10	Yield	Yield

## Sheet: Table S3
Supplementary Table 3 Agronomic characters index of A.cornea strains and evaluation methods
Number	Trait	Assignment method
1	MGR	record
2	GP	record
3	FBL	record
4	FBW	record
5	FBT	record
6	Yield	record
7	VCF	White=1，light yellow=2，light brown=3，reddish brown=4，dark reddish brown=5
8	DCF	White=1，Grayish white=2，grayish yellow=3，brownish yellow=4
9	VCD	Yellow=1，yellowish brown=2，reddish brown=3，dark brown=4，Blackish brown=5
10	DCD	Grayish white=1，grayish yellow=2，gray=3

## Sheet: Table S4
Supplementary Table 4 SNP loci significantly associated with agronomic traits
Trait	Year	Chromosome (Chr)	Position (bp)	p-values
MGR	2024	chr2	1300144	ACW001380
MGR	2024	chr8	4255244	ACW011249
MGR	2024	chr9	1207827	ACW012126
MGR	2024	chr10	3831365	ACW014321
GP	2024	chr1	2459000	2.5923e-10
GP	2024	chr1	3121170	3.3345e-09
GP	2024	chr2	1317149	6.6656e-10
GP	2024	chr2	2909333	1.0756e-08
GP	2024	chr2	3125733	1.0597e-09
GP	2024	chr2	3409267	4.6872e-09
GP	2024	chr2	3409306	3.3345e-09
GP	2024	chr2	3409354	7.098e-09
GP	2024	chr2	3409551	4.6872e-09
GP	2024	chr2	3449092	4.2629e-09
GP	2024	chr2	3692500	4.6279e-09
GP	2024	chr2	3692503	4.6279e-09
GP	2024	chr2	4179457	4.6872e-09
GP	2024	chr3	2543323	5.3492e-09
GP	2024	chr3	2767884	4.6872e-09
GP	2024	chr3	2893446	4.2803e-10
GP	2024	chr3	2909148	7.4561e-09
GP	2024	chr3	2917152	5.5841e-09
GP	2024	chr3	2917153	5.5841e-09
GP	2024	chr3	2917168	1.247e-08
GP	2024	chr3	2917186	8.1278e-09
GP	2024	chr3	2917213	5.5841e-09
GP	2024	chr3	3042640	9.2357e-09
GP	2024	chr3	3204450	1.0972e-08
GP	2024	chr3	3378505	3.3345e-09
GP	2024	chr3	4440747	6.6775e-10
GP	2024	chr4	972717	5.3015e-09
GP	2024	chr4	1834367	1.1354e-08
GP	2024	chr4	2018933	5.3492e-09
GP	2024	chr4	2149602	7.5409e-09
GP	2024	chr4	2153423	5.9065e-09
GP	2024	chr4	2154053	9.0368e-10
GP	2024	chr4	2231681	5.6481e-09
GP	2024	chr4	2243957	4.6872e-09
GP	2024	chr4	2244065	3.3345e-09
GP	2024	chr4	2244853	1.8845e-08
GP	2024	chr4	2311808	4.5781e-10
GP	2024	chr4	2325238	1.5211e-08
GP	2024	chr4	2326345	9.0165e-09
GP	2024	chr4	2335603	1.7208e-09
GP	2024	chr4	2336043	9.6315e-09
GP	2024	chr4	2336048	8.6494e-09
GP	2024	chr4	2336669	1.1058e-10
GP	2024	chr4	2348397	5.4254e-09
GP	2024	chr4	2348729	1.8733e-08
GP	2024	chr4	2359573	9.1222e-09
GP	2024	chr4	3192888	7.098e-09
GP	2024	chr4	3345567	3.3583e-09
GP	2024	chr4	5069163	1.5837e-08
GP	2024	chr6	2447040	7.098e-09
GP	2024	chr6	2900669	4.6872e-09
GP	2024	chr6	3136485	3.3345e-09
GP	2024	chr6	3136610	7.098e-09
GP	2024	chr6	3136658	4.6872e-09
GP	2024	chr6	4107284	5.3492e-09
GP	2024	chr6	4107312	5.3492e-09
GP	2024	chr7	2227091	1.0017e-08
GP	2024	chr7	2228391	1.5297e-10
GP	2024	chr7	2301237	3.3345e-09
GP	2024	chr7	2301256	4.6872e-09
GP	2024	chr7	2301259	4.6872e-09
GP	2024	chr7	2301325	4.6872e-09
GP	2024	chr7	2301328	4.6872e-09
GP	2024	chr7	2657767	8.8113e-11
GP	2024	chr7	3070885	4.6872e-09
GP	2024	chr7	3461425	3.3345e-09
GP	2024	chr7	3473933	4.6872e-09
GP	2024	chr7	3569707	7.7034e-09
GP	2024	chr7	3882273	5.133e-10
GP	2024	chr7	4146436	1.7875e-08
GP	2024	chr7	4704908	1.3738e-08
GP	2024	chr7	5316725	1.2695e-08
GP	2024	chr8	2484685	4.6872e-09
GP	2024	chr8	2484782	4.6872e-09
GP	2024	chr8	3350973	1.5162e-08
GP	2024	chr8	4017825	3.7733e-11
GP	2024	chr9	222251	1.5963e-10
GP	2024	chr10	1015581	8.8093e-10
GP	2024	chr10	1236130	5.5621e-09
GP	2024	chr10	3227327	4.6872e-09
GP	2024	chr10	3227329	4.6872e-09
GP	2024	chr10	3274517	1.4691e-08
GP	2024	chr10	3400697	5.4041e-09
GP	2024	chr10	3577758	1.3715e-08
GP	2024	chr10	3690341	8.0757e-09
GP	2024	chr10	3771910	4.6872e-09
GP	2024	chr10	3838703	4.6872e-09
GP	2024	chr10	3847004	5.5148e-09
GP	2024	chr10	3975220	8.7986e-09
GP	2024	chr10	3975234	1.0654e-08
GP	2024	chr10	4016032	2.9389e-09
GP	2024	chr11	2339778	7.4561e-09
GP	2024	chr11	2874608	5.3492e-09
GP	2024	chr11	3548640	3.3345e-09
GP	2024	chr11	3548723	4.0991e-10
GP	2024	chr11	3548868	4.6872e-09
GP	2024	chr11	3651495	1.1986e-09
GP	2024	chr11	3651521	2.6471e-10
GP	2024	chr12	1955182	4.6872e-09
GP	2024	chr12	2595831	4.0991e-10
GP	2024	chr12	2595855	4.6872e-09
GP	2024	chr12	2595864	4.6872e-09
GP	2024	chr12	4300180	4.2599e-09
GP	2024	chr13	3155444	4.6872e-09
GP	2024	chr13	3604697	7.5784e-09
GP	2024	chr13	3681989	1.6187e-08
GP	2024	chr13	4242518	4.6872e-09
GP	2024	chr13	4242566	1.5844e-08
GP	2024	chr13	4242671	1.0017e-08
GP	2024	chr13	4242677	1.0017e-08
GP	2024	chr13	4691825	7.098e-09
GP	2024	chr13	4717365	5.3492e-09
GP	2024	chr13	4717499	5.6857e-09
GP	2024	chr13	4958213	4.6872e-09
GP	2025	chr1	2388045	2.3631e-10
GP	2025	chr1	2459000	2.4621e-10
GP	2025	chr1	2395817	5.2816e-09
GP	2025	chr1	1923803	1.3229e-08
GP	2025	chr1	2433527	1.6001e-08
GP	2025	chr1	3883681	1.972e-08
GP	2025	chr2	4189377	1.1912e-09
GP	2025	chr2	5321728	1.1912e-09
GP	2025	chr2	1335150	1.7804e-09
GP	2025	chr2	3987447	1.1481e-08
GP	2025	chr2	2264597	1.9007e-08
GP	2025	chr3	2595503	6.4127e-11
GP	2025	chr3	2462967	2.8862e-09
GP	2025	chr3	4486642	4.9059e-09
GP	2025	chr4	2048214	3.089e-12
GP	2025	chr4	2257480	4.6277e-10
GP	2025	chr4	2245538	6.8679e-10
GP	2025	chr4	3684050	1.772e-09
GP	2025	chr4	2065510	2.7425e-09
GP	2025	chr4	2065513	8.7365e-09
GP	2025	chr6	3123987	9.7124e-09
GP	2025	chr7	2939214	6.9659e-12
GP	2025	chr7	2230018	5.7634e-11
GP	2025	chr7	2940113	8.4827e-11
GP	2025	chr7	2609525	3.8049e-10
GP	2025	chr7	3591694	1.6051e-09
GP	2025	chr7	1345064	2.4931e-09
GP	2025	chr7	1345789	2.8862e-09
GP	2025	chr7	2224182	4.8795e-09
GP	2025	chr7	2224195	5.6692e-09
GP	2025	chr7	2174621	1.6231e-08
GP	2025	chr7	2204864	1.8725e-08
GP	2025	chr8	2747044	2.8964e-09
GP	2025	chr8	832223	4.8801e-09
GP	2025	chr9	3041316	1.5999e-09
GP	2025	chr9	2269443	1.7297e-09
GP	2025	chr10	2817911	5.8678e-10
GP	2025	chr10	3279604	1.139e-09
GP	2025	chr10	3852676	1.1912e-09
GP	2025	chr10	3817781	4.8617e-09
GP	2025	chr10	4417485	1.1328e-08
GP	2025	chr11	3805218	1.9729e-10
GP	2025	chr11	2937259	1.3318e-09
GP	2025	chr12	1959029	1.1912e-09
GP	2025	chr13	4022445	1.2358e-08
FBL	2024	chr2	915408	2.1206e-06
FBL	2024	chr2	1158685	2.9303e-06
FBL	2024	chr2	1158688	2.9303e-06
FBL	2024	chr2	1166456	2.3674e-06
FBL	2024	chr2	1353058	1.0111e-06
FBL	2024	chr2	2143863	1.0093e-06
FBL	2024	chr2	3040497	1.6306e-06
FBL	2024	chr2	3182138	1.6593e-06
FBL	2024	chr2	3515663	9.1101e-07
FBL	2024	chr2	3520998	3.0164e-06
FBL	2024	chr2	4076193	1.5825e-06
FBL	2024	chr2	4321219	1.482e-06
FBL	2024	chr2	4321335	1.8055e-06
FBL	2024	chr3	774180	3.5056e-08
FBL	2024	chr3	1137476	1.7984e-06
FBL	2024	chr3	2126651	2.9572e-07
FBL	2024	chr3	2133827	3.5688e-08
FBL	2024	chr3	2273413	2.8782e-06
FBL	2024	chr3	2351932	3.3642e-08
FBL	2024	chr3	2561282	2.0251e-06
FBL	2024	chr3	2561303	2.5791e-06
FBL	2024	chr3	3317611	7.9232e-07
FBL	2024	chr3	3701435	1.4298e-06
FBL	2024	chr4	2310997	1.427e-07
FBL	2024	chr4	2310998	1.427e-07
FBL	2024	chr4	2310999	1.6177e-07
FBL	2024	chr4	2311006	3.0143e-08
FBL	2024	chr4	2311008	3.0143e-08
FBL	2024	chr4	3350489	1.9857e-06
FBL	2024	chr4	4027283	2.9963e-06
FBL	2024	chr5	1438795	1.7274e-06
FBL	2024	chr5	3638748	1.8933e-06
FBL	2024	chr6	773503	1.2262e-06
FBL	2024	chr6	773548	1.7952e-06
FBL	2024	chr6	773704	6.7709e-07
FBL	2024	chr6	773748	2.4327e-06
FBL	2024	chr6	1921057	1.9444e-06
FBL	2024	chr6	2329589	3.0026e-06
FBL	2024	chr7	188288	3.129e-06
FBL	2024	chr7	2400174	1.341e-06
FBL	2024	chr7	2650585	1.1268e-06
FBL	2024	chr7	3522144	1.607e-06
FBL	2024	chr7	3522578	1.9177e-06
FBL	2024	chr7	3591660	1.2504e-06
FBL	2024	chr7	4655509	1.5843e-07
FBL	2024	chr8	3245376	3.1519e-06
FBL	2024	chr8	3370699	2.3446e-07
FBL	2024	chr8	4083464	3.8787e-08
FBL	2024	chr9	196101	6.3102e-07
FBL	2024	chr9	1165416	4.2043e-07
FBL	2024	chr9	1291982	1.4509e-06
FBL	2024	chr9	1291991	1.189e-06
FBL	2024	chr9	1316423	1.5261e-07
FBL	2024	chr9	2912391	1.3606e-06
FBL	2024	chr9	3626851	1.8579e-07
FBL	2024	chr10	2181263	3.0457e-07
FBL	2024	chr10	2707878	1.9151e-06
FBL	2024	chr10	2829476	9.6314e-07
FBL	2024	chr10	3244182	1.2143e-06
FBL	2024	chr10	3570498	6.4769e-07
FBL	2024	chr10	3587104	1.5306e-07
FBL	2024	chr10	3590229	5.1059e-07
FBL	2024	chr10	3590551	1.219e-06
FBL	2024	chr10	4584353	3.4421e-08
FBL	2024	chr10	4621410	2.3497e-06
FBL	2024	chr10	5887486	2.7854e-06
FBL	2024	chr11	1021268	2.0449e-07
FBL	2024	chr11	2361229	2.2538e-06
FBL	2024	chr11	2573185	2.6683e-06
FBL	2024	chr11	2573943	8.7872e-07
FBL	2024	chr11	2574238	2.6586e-06
FBL	2024	chr11	2574298	5.3914e-07
FBL	2024	chr11	2574379	1.2688e-06
FBL	2024	chr11	2584062	6.4461e-07
FBL	2024	chr11	2809501	1.0269e-06
FBL	2024	chr11	3197286	2.1006e-06
FBL	2024	chr11	3553227	1.4897e-06
FBL	2024	chr11	3603647	2.2451e-06
FBL	2024	chr11	3603655	2.4085e-07
FBL	2024	chr11	3603656	4.0811e-07
FBL	2024	chr11	3603662	4.0811e-07
FBL	2024	chr11	3603777	2.2352e-06
FBL	2024	chr11	5686346	3.09e-07
FBL	2024	chr12	2009331	5.3059e-07
FBL	2024	chr12	2011372	9.5892e-07
FBL	2024	chr12	2016173	2e-06
FBL	2024	chr12	2016443	7.1858e-07
FBL	2024	chr12	2017320	2.1711e-06
FBL	2024	chr12	2025695	3.0015e-06
FBL	2024	chr12	2027667	1.6372e-06
FBL	2024	chr12	2028630	2.6015e-06
FBL	2024	chr12	2148165	1.709e-06
FBL	2024	chr12	2148212	1.845e-06
FBL	2024	chr12	2150102	2.5665e-07
FBL	2024	chr12	2150273	3.0233e-06
FBL	2024	chr12	2150850	5.5032e-07
FBL	2024	chr12	2649537	1.2718e-06
FBL	2024	chr13	1066455	1.6456e-06
FBL	2024	chr13	3631363	4.1394e-07
FBL	2024	chr13	4105457	1.8234e-06
FBL	2024	chr13	4110878	1.2644e-06
FBL	2024	chr13	4726279	2.5498e-06
FBL	2024	chr13	4726457	1.1231e-06
FBL	2024	chr13	4787434	9.13e-07
FBL	2025	chr1	1793938	1.2455e-06
FBL	2025	chr1	3958966	5.2006e-07
FBL	2025	chr3	1995035	1.163e-06
FBL	2025	chr4	1257621	2.0012e-06
FBL	2025	chr5	3001529	1.5346e-06
FBL	2025	chr6	3166006	1.7418e-07
FBL	2025	chr8	320995	3.0309e-06
FBL	2025	chr9	170723	1.84e-06
FBL	2025	chr9	1165416	3.1589e-06
FBL	2025	chr10	423795	1.6492e-06
FBL	2025	chr11	1006998	2.4735e-07
FBL	2025	chr11	1599821	1.7e-06
FBL	2025	chr11	1695061	2.4962e-06
FBL	2025	chr11	4010545	2.3161e-06
FBW	2024	chr1	2219781	3.2484e-09
FBW	2024	chr1	2189905	7.6881e-09
FBW	2024	chr1	2153984	1.3351e-08
FBW	2024	chr1	2152577	1.4876e-08
FBW	2024	chr1	2101269	1.8335e-08
FBW	2024	chr2	4082979	4.7877e-09
FBW	2024	chr2	3248064	6.3421e-09
FBW	2024	chr2	2157008	1.0436e-08
FBW	2024	chr2	4019917	1.0752e-08
FBW	2024	chr2	3315717	1.4893e-08
FBW	2024	chr2	2244334	1.4985e-08
FBW	2024	chr2	4625182	1.617e-08
FBW	2024	chr2	3164231	1.6865e-08
FBW	2024	chr2	3784759	1.7352e-08
FBW	2024	chr2	3784760	1.7352e-08
FBW	2024	chr2	3784896	1.7434e-08
FBW	2024	chr2	5395532	1.8869e-08
FBW	2024	chr3	313169	1.7889e-09
FBW	2024	chr3	5087388	6.3534e-09
FBW	2024	chr4	3670087	3.0834e-10
FBW	2024	chr4	3360609	4.6521e-09
FBW	2024	chr4	3819866	9.5164e-09
FBW	2024	chr4	5603994	1.7658e-08
FBW	2024	chr5	2892787	1.1219e-10
FBW	2024	chr5	3444283	3.0821e-09
FBW	2024	chr5	4951503	5.2494e-09
FBW	2024	chr5	3673812	5.9918e-09
FBW	2024	chr5	2438635	8.1487e-09
FBW	2024	chr5	2455125	9.9469e-09
FBW	2024	chr5	2599401	1.2522e-08
FBW	2024	chr5	1722811	1.8929e-08
FBW	2024	chr6	546832	7.6858e-13
FBW	2024	chr6	1064003	6.1743e-12
FBW	2024	chr6	3215430	1.5762e-10
FBW	2024	chr6	1410371	1.179e-09
FBW	2024	chr6	2799073	2.8691e-09
FBW	2024	chr6	2879384	4.2726e-09
FBW	2024	chr6	1407940	4.3855e-09
FBW	2024	chr6	1887604	7.6454e-09
FBW	2024	chr6	1472523	8.5363e-09
FBW	2024	chr6	3013944	1.0534e-08
FBW	2024	chr6	2487941	1.1166e-08
FBW	2024	chr6	2958041	1.1308e-08
FBW	2024	chr6	1739087	1.2185e-08
FBW	2024	chr6	2484592	1.2753e-08
FBW	2024	chr6	2966717	1.3193e-08
FBW	2024	chr6	3287606	1.3457e-08
FBW	2024	chr6	2461126	1.376e-08
FBW	2024	chr6	2504072	1.4083e-08
FBW	2024	chr6	1407927	1.4101e-08
FBW	2024	chr6	2849365	1.6109e-08
FBW	2024	chr6	4411389	1.6238e-08
FBW	2024	chr6	2959090	1.9268e-08
FBW	2024	chr7	4625880	4.6315e-11
FBW	2024	chr7	5385875	1.4613e-10
FBW	2024	chr7	3914599	1.0831e-09
FBW	2024	chr7	5358450	1.7956e-09
FBW	2024	chr7	4002830	2.3117e-09
FBW	2024	chr7	4631981	2.63e-09
FBW	2024	chr7	5298374	3.1108e-09
FBW	2024	chr7	4707261	3.9504e-09
FBW	2024	chr7	5439881	4.9344e-09
FBW	2024	chr7	4745092	5.8011e-09
FBW	2024	chr7	3488596	6.7235e-09
FBW	2024	chr7	4632060	6.987e-09
FBW	2024	chr7	4703628	8.399e-09
FBW	2024	chr7	3991307	9.2458e-09
FBW	2024	chr7	1288132	1.0189e-08
FBW	2024	chr7	5479894	1.2166e-08
FBW	2024	chr7	7031601	1.2622e-08
FBW	2024	chr7	5457800	1.3645e-08
FBW	2024	chr7	5266370	1.3878e-08
FBW	2024	chr7	4418614	1.6394e-08
FBW	2024	chr7	5453404	1.6515e-08
FBW	2024	chr7	4556731	1.7485e-08
FBW	2024	chr7	959040	1.8136e-08
FBW	2024	chr7	1678345	1.9186e-08
FBW	2024	chr8	3550166	1.8632e-14
FBW	2024	chr8	4386309	2.8951e-10
FBW	2024	chr8	2833579	4.7813e-10
FBW	2024	chr8	3345043	5.0457e-10
FBW	2024	chr8	2082229	1.9272e-09
FBW	2024	chr8	4904394	4.293e-09
FBW	2024	chr8	4652891	5.4697e-09
FBW	2024	chr8	4092370	5.7969e-09
FBW	2024	chr8	3379703	7.9289e-09
FBW	2024	chr8	4638348	9.0356e-09
FBW	2024	chr8	4638333	9.5049e-09
FBW	2024	chr8	4639325	1.0513e-08
FBW	2024	chr8	4038192	1.1708e-08
FBW	2024	chr8	6073328	1.2537e-08
FBW	2024	chr8	646888	1.4152e-08
FBW	2024	chr9	1780248	3.6837e-11
FBW	2024	chr9	758685	1.0151e-10
FBW	2024	chr9	703472	1.7173e-10
FBW	2024	chr9	449423	1.9841e-10
FBW	2024	chr9	1270014	3.3789e-10
FBW	2024	chr9	57279	2.8888e-09
FBW	2024	chr9	57253	3.0877e-09
FBW	2024	chr9	589020	3.9117e-09
FBW	2024	chr9	3544439	3.9695e-09
FBW	2024	chr9	2977592	4.0195e-09
FBW	2024	chr9	1780178	4.1821e-09
FBW	2024	chr9	826271	4.2077e-09
FBW	2024	chr9	1725181	4.9866e-09
FBW	2024	chr9	820376	5.1466e-09
FBW	2024	chr9	2098827	5.3975e-09
FBW	2024	chr9	611683	5.6156e-09
FBW	2024	chr9	3536206	5.6512e-09
FBW	2024	chr9	3536779	5.7909e-09
FBW	2024	chr9	757779	5.9909e-09
FBW	2024	chr9	3318007	6.6905e-09
FBW	2024	chr9	2409612	6.9182e-09
FBW	2024	chr9	785801	6.9338e-09
FBW	2024	chr9	3175237	7.8508e-09
FBW	2024	chr9	2622060	8.0763e-09
FBW	2024	chr9	3555537	8.6731e-09
FBW	2024	chr9	3003494	1.0004e-08
FBW	2024	chr9	3229103	1.0021e-08
FBW	2024	chr9	2967703	1.0474e-08
FBW	2024	chr9	2331704	1.1533e-08
FBW	2024	chr9	1274719	1.1761e-08
FBW	2024	chr9	2340981	1.4524e-08
FBW	2024	chr9	588991	1.5139e-08
FBW	2024	chr9	4411227	1.5922e-08
FBW	2024	chr9	638238	1.745e-08
FBW	2024	chr9	2839729	1.7641e-08
FBW	2024	chr9	706432	1.8049e-08
FBW	2024	chr9	633212	1.8502e-08
FBW	2024	chr9	3111074	1.8824e-08
FBW	2024	chr10	5527596	3.4725e-09
FBW	2024	chr10	1267749	6.0455e-09
FBW	2024	chr11	2861664	4.925e-11
FBW	2024	chr11	3654344	5.1143e-11
FBW	2024	chr11	3013041	7.2029e-11
FBW	2024	chr11	4101497	9.9077e-11
FBW	2024	chr11	3597024	1.5133e-10
FBW	2024	chr11	3653744	1.9481e-10
FBW	2024	chr11	2514906	2.1168e-10
FBW	2024	chr11	3838842	3.9566e-10
FBW	2024	chr11	3811367	4.8435e-10
FBW	2024	chr11	3284011	5.2664e-10
FBW	2024	chr11	4859395	5.419e-10
FBW	2024	chr11	2946222	8.11e-10
FBW	2024	chr11	4213893	8.3285e-10
FBW	2024	chr11	4593059	1.7654e-09
FBW	2024	chr11	2647461	2.7671e-09
FBW	2024	chr11	2647463	2.9048e-09
FBW	2024	chr11	3315048	3.3882e-09
FBW	2024	chr11	3309677	3.7965e-09
FBW	2024	chr11	3458497	3.8052e-09
FBW	2024	chr11	2777380	4.859e-09
FBW	2024	chr11	3470854	5.0174e-09
FBW	2024	chr11	636245	6.0049e-09
FBW	2024	chr11	3470863	6.4264e-09
FBW	2024	chr11	4820582	6.7216e-09
FBW	2024	chr11	3631331	7.5123e-09
FBW	2024	chr11	3019294	9.212e-09
FBW	2024	chr11	2989736	9.5912e-09
FBW	2024	chr11	3586613	9.7712e-09
FBW	2024	chr11	2248096	9.8976e-09
FBW	2024	chr11	3470893	1.0088e-08
FBW	2024	chr11	3972200	1.0327e-08
FBW	2024	chr11	3632352	1.093e-08
FBW	2024	chr11	3682847	1.0932e-08
FBW	2024	chr11	3682872	1.1296e-08
FBW	2024	chr11	5357996	1.1362e-08
FBW	2024	chr11	3163123	1.2251e-08
FBW	2024	chr11	952099	1.2744e-08
FBW	2024	chr11	4385423	1.2856e-08
FBW	2024	chr11	3631815	1.3068e-08
FBW	2024	chr11	4338430	1.5818e-08
FBW	2024	chr11	3080077	1.6029e-08
FBW	2024	chr11	2592424	1.7525e-08
FBW	2024	chr11	3162596	1.801e-08
FBW	2024	chr11	260652	1.8598e-08
FBW	2024	chr11	3633302	1.8668e-08
FBW	2024	chr11	4223052	1.9527e-08
FBW	2024	chr12	2149576	2.4356e-09
FBW	2024	chr12	2065931	4.0124e-09
FBW	2024	chr12	1999033	4.8907e-09
FBW	2024	chr12	2880246	5.9507e-09
FBW	2024	chr12	2234336	6.8604e-09
FBW	2024	chr12	3925387	9.6858e-09
FBW	2024	chr12	3060003	1.1657e-08
FBW	2024	chr12	2486075	1.3451e-08
FBW	2024	chr12	2664273	1.3938e-08
FBW	2024	chr12	3590504	1.5391e-08
FBW	2024	chr13	6451199	3.9101e-15
FBW	2024	chr13	6451256	1.4598e-12
FBW	2024	chr13	5388052	6.1159e-12
FBW	2024	chr13	6451247	3.6869e-11
FBW	2024	chr13	4740325	2.9292e-10
FBW	2024	chr13	4713289	5.8016e-10
FBW	2024	chr13	3950786	7.013e-10
FBW	2024	chr13	6451221	9.1942e-10
FBW	2024	chr13	2866561	1.1564e-09
FBW	2024	chr13	4382938	2.2923e-09
FBW	2024	chr13	6451259	2.8557e-09
FBW	2024	chr13	1476210	3.0748e-09
FBW	2024	chr13	4098015	5.7e-09
FBW	2024	chr13	3157201	6.5005e-09
FBW	2024	chr13	3304003	7.8332e-09
FBW	2024	chr13	5089826	8.2373e-09
FBW	2024	chr13	1047764	9.7757e-09
FBW	2024	chr13	5226770	1.2213e-08
FBW	2024	chr13	926808	1.4275e-08
FBW	2024	chr13	4070330	1.5136e-08
FBW	2024	chr13	4183334	1.5543e-08
FBW	2024	chr13	3111553	1.6084e-08
FBW	2024	chr13	5007800	1.6162e-08
FBW	2024	chr13	3251898	1.655e-08
FBW	2024	chr13	3293597	1.8877e-08
FBW	2024	chr13	5290379	1.9879e-08
FBW	2025	chr1	2189905	1.3576e-08
FBW	2025	chr2	2233855	1.1554e-11
FBW	2025	chr2	5596673	2.4003e-11
FBW	2025	chr2	4082979	1.9068e-08
FBW	2025	chr3	5087388	1.5645e-08
FBW	2025	chr4	165076	3.432e-10
FBW	2025	chr4	3670087	1.3654e-08
FBW	2025	chr5	2892787	3.4843e-10
FBW	2025	chr6	1064003	1.7254e-10
FBW	2025	chr6	546832	2.9347e-10
FBW	2025	chr6	2799073	1.9054e-09
FBW	2025	chr6	1410371	4.7556e-09
FBW	2025	chr6	1887604	7.4553e-09
FBW	2025	chr7	4708665	1.2187e-10
FBW	2025	chr7	1322208	3.3519e-10
FBW	2025	chr7	1322251	3.3519e-10
FBW	2025	chr7	1322253	3.3519e-10
FBW	2025	chr7	5385875	3.9352e-10
FBW	2025	chr7	4625880	1.0743e-09
FBW	2025	chr7	3914599	3.5225e-09
FBW	2025	chr7	5298374	7.0419e-09
FBW	2025	chr7	5265934	1.1876e-08
FBW	2025	chr8	859993	1.2628e-15
FBW	2025	chr8	1356377	2.8099e-14
FBW	2025	chr8	3550166	3.7228e-11
FBW	2025	chr8	831400	2.0757e-09
FBW	2025	chr8	4386309	3.8206e-09
FBW	2025	chr8	2082229	4.9181e-09
FBW	2025	chr8	3069524	7.8803e-09
FBW	2025	chr8	4638348	1.1283e-08
FBW	2025	chr8	4638333	1.2149e-08
FBW	2025	chr8	4639325	1.3216e-08
FBW	2025	chr8	4092370	1.3939e-08
FBW	2025	chr9	1226628	1.9123e-17
FBW	2025	chr9	915013	1.7252e-16
FBW	2025	chr9	1780246	2.3654e-13
FBW	2025	chr9	449423	3.9627e-10
FBW	2025	chr9	758685	5.2829e-10
FBW	2025	chr9	1780248	1.1518e-09
FBW	2025	chr9	2728065	1.7208e-09
FBW	2025	chr9	1270014	3.8863e-09
FBW	2025	chr9	182499	4.1701e-09
FBW	2025	chr9	3318007	4.7612e-09
FBW	2025	chr9	589020	7.9137e-09
FBW	2025	chr9	966223	8.9939e-09
FBW	2025	chr9	57279	9.7945e-09
FBW	2025	chr9	757779	1.0561e-08
FBW	2025	chr9	57253	1.0807e-08
FBW	2025	chr9	2977592	1.3268e-08
FBW	2025	chr9	820376	1.3511e-08
FBW	2025	chr9	785801	1.3522e-08
FBW	2025	chr9	2331704	1.3917e-08
FBW	2025	chr9	748045	1.4959e-08
FBW	2025	chr9	3229103	1.5414e-08
FBW	2025	chr9	703472	1.7433e-08
FBW	2025	chr9	1575364	1.9094e-08
FBW	2025	chr10	5300782	5.3345e-17
FBW	2025	chr10	4956081	1.2007e-15
FBW	2025	chr10	3829991	1.4765e-13
FBW	2025	chr10	4956044	5.0479e-13
FBW	2025	chr10	2170041	1.4768e-12
FBW	2025	chr11	3189723	1.1614e-16
FBW	2025	chr11	3597388	1.8832e-13
FBW	2025	chr11	3000705	7.4755e-13
FBW	2025	chr11	3001525	8.7064e-11
FBW	2025	chr11	2861664	1.2644e-10
FBW	2025	chr11	3602615	1.6347e-10
FBW	2025	chr11	3601220	1.6994e-10
FBW	2025	chr11	3597414	2.5077e-10
FBW	2025	chr11	2812502	3.0547e-10
FBW	2025	chr11	2812515	3.0547e-10
FBW	2025	chr11	2991495	6.227e-10
FBW	2025	chr11	2991153	7.0466e-10
FBW	2025	chr11	2991258	7.0466e-10
FBW	2025	chr11	2991273	7.0466e-10
FBW	2025	chr11	2991360	8.8443e-10
FBW	2025	chr11	4101497	1.3516e-09
FBW	2025	chr11	3284011	1.6464e-09
FBW	2025	chr11	2946222	3.7883e-09
FBW	2025	chr11	4859395	7.3285e-09
FBW	2025	chr11	3597024	9.7213e-09
FBW	2025	chr11	4213893	1.6725e-08
FBW	2025	chr11	4013807	1.7198e-08
FBW	2025	chr11	952099	1.8133e-08
FBW	2025	chr11	3474102	1.8583e-08
FBW	2025	chr12	2065931	1.3961e-08
FBW	2025	chr13	6805825	3.0938e-14
FBW	2025	chr13	6451199	1.3439e-12
FBW	2025	chr13	5388052	1.0932e-11
FBW	2025	chr13	6451256	5.4266e-11
FBW	2025	chr13	6451247	8.0718e-10
FBW	2025	chr13	5027821	1.3603e-09
FBW	2025	chr13	1476210	1.5147e-09
FBW	2025	chr13	2866561	2.3903e-09
FBW	2025	chr13	3950786	4.2839e-09
FBW	2025	chr13	4713289	5.7634e-09
FBW	2025	chr13	4740325	1.0169e-08
FBW	2025	chr13	5410260	1.8339e-08
FBT	2024	chr1	727899	8.0962e-07
FBT	2024	chr1	898069	1.5124e-06
FBT	2024	chr1	2259446	1.322e-06
FBT	2024	chr1	2259460	2.6966e-06
FBT	2024	chr1	2259479	2.6966e-06
FBT	2024	chr1	2259529	1.5087e-06
FBT	2024	chr1	2259952	3.1424e-06
FBT	2024	chr1	2264604	1.8885e-06
FBT	2024	chr1	2443393	2.4253e-06
FBT	2024	chr1	2535384	2.5284e-06
FBT	2024	chr1	3009895	2.0462e-06
FBT	2024	chr2	2021822	3.1e-06
FBT	2024	chr2	2021825	1.5536e-06
FBT	2024	chr2	2021915	6.7031e-07
FBT	2024	chr2	2856911	2.0644e-06
FBT	2024	chr2	2865993	1.9359e-06
FBT	2024	chr2	2866009	9.312e-07
FBT	2024	chr2	3320159	2.2785e-06
FBT	2024	chr2	4577492	5.783e-07
FBT	2024	chr2	4605075	2.5188e-06
FBT	2024	chr2	5308752	8.3816e-07
FBT	2024	chr3	2404204	2.5594e-06
FBT	2024	chr3	3245054	1.1353e-08
FBT	2024	chr3	3332980	2.2466e-06
FBT	2024	chr3	3578378	2.2087e-06
FBT	2024	chr3	3748997	3.0598e-06
FBT	2024	chr4	457533	3.0879e-06
FBT	2024	chr4	491087	1.3196e-06
FBT	2024	chr4	761703	2.5514e-06
FBT	2024	chr4	2446479	2.2859e-06
FBT	2024	chr4	4121518	2.5052e-06
FBT	2024	chr4	4121573	3.1606e-06
FBT	2024	chr5	3574778	1.4402e-06
FBT	2024	chr5	3585088	1.0766e-06
FBT	2024	chr5	3585215	1.4053e-06
FBT	2024	chr5	3585227	1.4809e-06
FBT	2024	chr5	3643446	1.8789e-06
FBT	2024	chr5	3747968	1.8904e-06
FBT	2024	chr5	5047850	1.7194e-06
FBT	2024	chr5	5047851	1.4428e-06
FBT	2024	chr5	5047852	1.7194e-06
FBT	2024	chr5	5047853	1.7194e-06
FBT	2024	chr5	5047858	1.7194e-06
FBT	2024	chr6	988753	1.64e-06
FBT	2024	chr6	2033786	3.0472e-06
FBT	2024	chr6	2826037	1.3607e-06
FBT	2024	chr6	3155255	2.4256e-06
FBT	2024	chr6	3619436	3.0246e-06
FBT	2024	chr6	4011710	2.0623e-06
FBT	2024	chr7	4636981	2.464e-06
FBT	2024	chr8	1394951	2.7842e-06
FBT	2024	chr8	1394958	2.8176e-06
FBT	2024	chr8	1847950	1.0049e-06
FBT	2024	chr8	1970832	3.1381e-06
FBT	2024	chr8	2112188	1.7365e-06
FBT	2024	chr8	2173009	3.2465e-07
FBT	2024	chr8	2312953	2.961e-06
FBT	2024	chr8	2494772	1.1674e-06
FBT	2024	chr8	2704207	1.6183e-06
FBT	2024	chr8	3349038	2.4598e-06
FBT	2024	chr8	3542083	2.0666e-06
FBT	2024	chr8	3754132	2.7179e-06
FBT	2024	chr8	3754144	3.0767e-06
FBT	2024	chr8	3754167	2.7179e-06
FBT	2024	chr8	4639882	4.8597e-07
FBT	2024	chr8	5577808	2.2956e-06
FBT	2024	chr9	136004	2.4249e-06
FBT	2024	chr9	136024	2.5319e-06
FBT	2024	chr9	424833	2.5791e-06
FBT	2024	chr9	1285926	1.5558e-06
FBT	2024	chr9	1331859	2.6483e-06
FBT	2024	chr9	1695106	2.2324e-06
FBT	2024	chr9	2339617	2.4954e-06
FBT	2024	chr9	3310833	6.7663e-07
FBT	2024	chr9	3667473	1.5744e-06
FBT	2024	chr9	3767697	2.5878e-06
FBT	2024	chr10	1610617	2.9266e-06
FBT	2024	chr10	2021757	1.9484e-06
FBT	2024	chr10	2670486	1.0157e-07
FBT	2024	chr10	2933627	5.0287e-07
FBT	2024	chr10	3130255	2.7097e-06
FBT	2024	chr10	3862415	5.3035e-07
FBT	2024	chr10	3862525	9.5114e-07
FBT	2024	chr10	3863386	2.5598e-06
FBT	2024	chr10	4065927	9.0499e-07
FBT	2024	chr10	4188656	2.1583e-06
FBT	2024	chr10	4785317	2.1447e-06
FBT	2024	chr10	5202490	1.6331e-07
FBT	2024	chr11	1814513	1.5673e-06
FBT	2024	chr11	1814528	9.9387e-07
FBT	2024	chr11	1974616	1.067e-06
FBT	2024	chr11	1976026	2.2469e-07
FBT	2024	chr11	2603803	2.1735e-06
FBT	2024	chr11	2778207	1.8801e-06
FBT	2024	chr11	2969624	2.2773e-06
FBT	2024	chr11	3325923	2.8616e-06
FBT	2024	chr11	3627028	1.7755e-06
FBT	2024	chr11	4206034	1.5666e-06
FBT	2024	chr12	2314820	3.6084e-07
FBT	2024	chr12	2982841	2.3303e-07
FBT	2024	chr12	3506026	2.7969e-06
FBT	2024	chr13	3491984	2.8961e-06
FBT	2024	chr13	4261930	1.148e-08
FBT	2024	chr13	5065843	2.503e-06
FBT	2024	chr13	5237510	1.9468e-06
FBT	2024	chr13	5260107	1.824e-06
FBT	2025	chr2	1376853	2.7576e-06
FBT	2025	chr3	2535476	1.3478e-06
FBT	2025	chr4	2141251	2.5598e-06
FBT	2025	chr4	2357390	1.1562e-06
FBT	2025	chr7	818115	2.1217e-06
FBT	2025	chr7	850602	2.4638e-06
FBT	2025	chr8	1549557	2.7809e-06
FBT	2025	chr9	424848	2.8547e-06
FBT	2025	chr10	1701642	2.7646e-06
FBT	2025	chr11	2652773	5.7521e-07
FBT	2025	chr11	4306663	1.6236e-06
FBT	2025	chr13	4452486	2.9197e-06
FBT	2025	chr13	4497270	4.5234e-08
Yield	2024	chr1	668987	1.8143e-08
Yield	2024	chr1	782008	5.4669e-11
Yield	2024	chr1	1057070	4.8154e-10
Yield	2024	chr1	1058474	1.3664e-08
Yield	2024	chr1	1058534	1.4491e-08
Yield	2024	chr1	1058539	1.4491e-08
Yield	2024	chr1	2583932	4.418e-11
Yield	2024	chr2	3849457	8.7566e-10
Yield	2024	chr2	5096357	1.3928e-08
Yield	2024	chr3	1476840	4.9746e-13
Yield	2024	chr3	1477084	1.2555e-10
Yield	2024	chr3	2414202	8.7718e-10
Yield	2024	chr3	2539883	1.0967e-08
Yield	2024	chr3	2819661	1.5914e-09
Yield	2024	chr3	3055816	3.7148e-09
Yield	2024	chr3	3111591	7.2215e-09
Yield	2024	chr3	3164046	3.9361e-09
Yield	2024	chr3	3514461	3.8105e-09
Yield	2024	chr3	3754609	5.7511e-10
Yield	2024	chr3	5036377	1.6217e-08
Yield	2024	chr3	5266858	1.4796e-08
Yield	2024	chr4	1254520	1.5642e-08
Yield	2024	chr4	2202159	1.1668e-09
Yield	2024	chr4	2202181	1.1668e-09
Yield	2024	chr4	2202189	7.8719e-09
Yield	2024	chr4	2202198	1.8492e-08
Yield	2024	chr4	2202446	6.277e-11
Yield	2024	chr4	2202604	3.2294e-12
Yield	2024	chr4	2202615	6.4422e-12
Yield	2024	chr4	2202655	2.0448e-12
Yield	2024	chr4	2202682	2.0448e-12
Yield	2024	chr4	2281649	1.2074e-08
Yield	2024	chr4	2387669	8.9781e-10
Yield	2024	chr4	5598834	5.5683e-09
Yield	2024	chr5	2859817	1.9423e-08
Yield	2024	chr5	4349751	2.3675e-09
Yield	2024	chr6	4622972	2.8028e-10
Yield	2024	chr7	1334287	1.4154e-08
Yield	2024	chr7	1334547	1.1352e-09
Yield	2024	chr7	1334694	3.3126e-09
Yield	2024	chr7	1336134	1.4256e-09
Yield	2024	chr7	2235521	1.0001e-08
Yield	2024	chr7	3147977	3.5272e-10
Yield	2024	chr7	3432356	1.3126e-08
Yield	2024	chr7	4440627	2.7568e-09
Yield	2024	chr7	5480059	1.6704e-08
Yield	2024	chr8	510568	1.4173e-08
Yield	2024	chr8	1873000	6.2109e-09
Yield	2024	chr8	1953513	4.1402e-09
Yield	2024	chr8	2071703	9.8045e-09
Yield	2024	chr8	2172469	4.1529e-14
Yield	2024	chr8	2405543	6.8039e-10
Yield	2024	chr8	3083473	1.0397e-11
Yield	2024	chr8	3625623	7.2526e-09
Yield	2024	chr8	4096097	1.8538e-09
Yield	2024	chr9	428144	5.6264e-09
Yield	2024	chr9	758625	8.364e-09
Yield	2024	chr9	1336159	1.9132e-08
Yield	2024	chr9	1959810	1.6276e-08
Yield	2024	chr9	2079838	5.9251e-09
Yield	2024	chr9	2215496	2.9086e-09
Yield	2024	chr9	2380067	1.1591e-08
Yield	2024	chr9	2544023	7.9813e-10
Yield	2024	chr9	2979510	1.68e-08
Yield	2024	chr9	3271178	3.7251e-09
Yield	2024	chr9	3310794	5.7296e-10
Yield	2024	chr9	3311823	7.197e-10
Yield	2024	chr9	3312819	1.0621e-08
Yield	2024	chr9	3656123	1.3305e-09
Yield	2024	chr9	3656231	2.2905e-10
Yield	2024	chr9	3656376	1.9417e-11
Yield	2024	chr9	3656561	4.8977e-09
Yield	2024	chr9	3656574	3.473e-09
Yield	2024	chr9	3656577	1.7359e-11
Yield	2024	chr9	3656580	1.3725e-11
Yield	2024	chr9	3656626	1.6018e-11
Yield	2024	chr10	660099	2.8084e-09
Yield	2024	chr10	1964151	1.2159e-08
Yield	2024	chr10	2895840	1.722e-10
Yield	2024	chr10	2898969	6.8821e-09
Yield	2024	chr10	2984353	5.363e-11
Yield	2024	chr10	4309433	1.4469e-09
Yield	2024	chr10	4602292	8.7243e-10
Yield	2024	chr11	1750191	1.1156e-10
Yield	2024	chr11	2777975	1.2445e-08
Yield	2024	chr11	2778045	1.6286e-08
Yield	2024	chr11	2778395	5.0403e-09
Yield	2024	chr11	2810274	1.4981e-08
Yield	2024	chr11	2881658	1.8145e-08
Yield	2024	chr11	2992517	2.1007e-10
Yield	2024	chr11	3137915	4.4477e-10
Yield	2024	chr11	3561539	5.7897e-10
Yield	2024	chr12	1978863	5.6752e-09
Yield	2024	chr12	2223448	8.7225e-09
Yield	2024	chr12	2493647	3.304e-09
Yield	2024	chr12	2493652	4.2718e-09
Yield	2024	chr13	805254	1.0713e-08
Yield	2024	chr13	3476668	7.3989e-09
Yield	2024	chr13	3858875	1.218e-08
Yield	2024	chr13	4772236	1.5874e-08
Yield	2024	chr13	5392084	5.9479e-10
Yield	2025	chr3	2744633	4.4419e-12
VCF	2024	chr4	3222103	1.1134e-08
VCF	2024	chr5	1547016	1.9755e-08
VCF	2024	chr7	5394932	1.0352e-08
VCF	2024	chr7	5419315	1.2981e-08
VCF	2024	chr7	5430048	4.2643e-09
VCF	2024	chr7	5441572	4.469e-10
VCF	2024	chr7	5441583	4.469e-10
VCF	2024	chr7	5452860	1.5669e-08
VCF	2024	chr7	5453180	4.6323e-09
VCF	2024	chr7	5455646	1.2893e-08
VCF	2024	chr7	5469460	5.7742e-10
VCF	2024	chr7	5484637	1.444e-08
VCF	2024	chr8	752497	9.5067e-09
VCF	2024	chr8	2236664	4.4446e-09
VCF	2024	chr8	2242002	1.1761e-08
VCF	2024	chr8	2919758	6.7534e-09
VCF	2024	chr8	3742116	1.739e-09
VCF	2024	chr8	3997043	9.8388e-09
VCF	2024	chr8	4213639	1.0823e-08
VCF	2024	chr8	4446297	1.9321e-08
VCF	2024	chr9	170566	1.4632e-08
VCF	2024	chr9	579926	7.0104e-09
VCF	2024	chr9	1365495	7.7433e-12
VCF	2024	chr9	1567062	1.5891e-08
VCF	2024	chr9	2327432	7.9182e-11
VCF	2024	chr9	2479208	4.0897e-09
VCF	2024	chr9	2989494	2.429e-09
VCF	2024	chr9	3109861	7.161e-10
VCF	2024	chr9	3303196	6.2817e-09
VCF	2024	chr10	4401247	5.493e-10
VCF	2024	chr12	1931870	1.1834e-08
VCF	2024	chr12	1988579	2.5523e-09
VCF	2024	chr12	2265476	2.6608e-09
VCF	2024	chr12	3334362	3.4205e-09
VCF	2025	chr1	1960688	1.6451e-08
VCF	2025	chr1	2004501	1.6122e-08
VCF	2025	chr1	2270568	1.6837e-08
VCF	2025	chr1	2484302	1.7722e-08
VCF	2025	chr1	2484378	1.7447e-08
VCF	2025	chr1	2484384	1.9586e-08
VCF	2025	chr1	2484393	1.5562e-08
VCF	2025	chr1	2484820	3.9429e-09
VCF	2025	chr1	2486776	9.7028e-09
VCF	2025	chr1	2784909	1.9674e-08
VCF	2025	chr1	3121100	4.1983e-09
VCF	2025	chr1	4044738	1.5288e-08
VCF	2025	chr2	1844505	4.9596e-10
VCF	2025	chr3	809516	8.1441e-10
VCF	2025	chr3	1130903	3.4177e-09
VCF	2025	chr3	1226402	1.8875e-08
VCF	2025	chr3	1256919	7.5625e-09
VCF	2025	chr3	1324090	6.0173e-09
VCF	2025	chr3	1327335	3.9673e-10
VCF	2025	chr3	2263117	3.8601e-09
VCF	2025	chr3	2942960	1.7723e-08
VCF	2025	chr3	2974241	8.6391e-09
VCF	2025	chr3	3061853	1.2633e-08
VCF	2025	chr3	3364331	1.1384e-11
VCF	2025	chr3	3404333	1.6258e-09
VCF	2025	chr3	3407189	4.9917e-09
VCF	2025	chr3	3513298	4.0281e-10
VCF	2025	chr3	3590075	1.4714e-08
VCF	2025	chr3	4007140	1.2407e-10
VCF	2025	chr3	4703509	3.1923e-09
VCF	2025	chr4	957446	5.1371e-09
VCF	2025	chr4	989653	1.322e-08
VCF	2025	chr4	2881299	9.3819e-09
VCF	2025	chr4	3222103	5.7848e-10
VCF	2025	chr4	3255773	9.7155e-10
VCF	2025	chr4	3267071	1.8962e-08
VCF	2025	chr4	3268384	5.4272e-11
VCF	2025	chr4	3270400	8.6391e-09
VCF	2025	chr4	3272082	1.5112e-08
VCF	2025	chr4	3276021	3.6899e-09
VCF	2025	chr4	3279803	1.4475e-08
VCF	2025	chr4	3280329	1.3781e-08
VCF	2025	chr4	3280515	2.9492e-09
VCF	2025	chr4	3291397	7.9866e-09
VCF	2025	chr4	3578962	2.3612e-09
VCF	2025	chr4	3618784	1.8325e-08
VCF	2025	chr4	3619256	1.3969e-08
VCF	2025	chr4	3619975	1.4176e-08
VCF	2025	chr4	3621287	1.4198e-08
VCF	2025	chr4	3622650	7.3612e-09
VCF	2025	chr4	3672074	1.5168e-09
VCF	2025	chr4	3711563	1.5528e-09
VCF	2025	chr4	3815076	4.5947e-09
VCF	2025	chr4	3947148	1.5844e-09
VCF	2025	chr4	5233954	3.6894e-09
VCF	2025	chr5	1356041	1.6346e-08
VCF	2025	chr5	1545790	7.0328e-11
VCF	2025	chr5	1545887	1.4271e-09
VCF	2025	chr5	1547016	2.0449e-12
VCF	2025	chr5	1547131	1.6584e-10
VCF	2025	chr5	1726248	7.8595e-09
VCF	2025	chr5	1946010	1.1034e-08
VCF	2025	chr5	2084806	8.7455e-09
VCF	2025	chr5	3005910	1.8881e-09
VCF	2025	chr5	4150030	1.1658e-09
VCF	2025	chr5	4169564	2.9175e-09
VCF	2025	chr5	4269194	1.7134e-09
VCF	2025	chr5	4362910	1.1731e-08
VCF	2025	chr5	4371204	5.8245e-09
VCF	2025	chr5	4371236	1.5788e-10
VCF	2025	chr5	4371431	1.3988e-09
VCF	2025	chr5	4498147	1.5957e-09
VCF	2025	chr5	4498150	8.8358e-09
VCF	2025	chr5	4503479	2.9347e-09
VCF	2025	chr5	5046271	1.5514e-09
VCF	2025	chr6	2265131	4.3389e-09
VCF	2025	chr7	699438	8.0977e-09
VCF	2025	chr7	776850	4.7165e-10
VCF	2025	chr7	1370845	1.5708e-08
VCF	2025	chr7	1370853	1.5708e-08
VCF	2025	chr7	1370887	1.3695e-08
VCF	2025	chr7	1370901	8.198e-09
VCF	2025	chr7	1370953	2.3068e-09
VCF	2025	chr7	1752835	1.2633e-08
VCF	2025	chr7	2157388	8.8256e-09
VCF	2025	chr7	2245974	1.4177e-08
VCF	2025	chr7	2259502	1.8766e-09
VCF	2025	chr7	3087447	2.3788e-09
VCF	2025	chr7	3091323	1.9586e-08
VCF	2025	chr7	3093711	1.7723e-08
VCF	2025	chr7	3094638	1.9304e-08
VCF	2025	chr7	3434935	6.6073e-09
VCF	2025	chr7	3540973	1.7447e-08
VCF	2025	chr7	3638727	3.6899e-09
VCF	2025	chr7	3649388	1.535e-09
VCF	2025	chr7	3960901	2.5376e-10
VCF	2025	chr7	5380792	6.0144e-09
VCF	2025	chr7	5385720	3.1062e-09
VCF	2025	chr7	5386240	6.723e-09
VCF	2025	chr7	5387251	1.884e-08
VCF	2025	chr7	5394932	8.5285e-10
VCF	2025	chr7	5395004	7.573e-09
VCF	2025	chr7	5395168	1.1638e-08
VCF	2025	chr7	5419315	2.1224e-10
VCF	2025	chr7	5429927	4.5946e-09
VCF	2025	chr7	5429953	1.1133e-08
VCF	2025	chr7	5429988	9.9363e-11
VCF	2025	chr7	5430048	1.9323e-11
VCF	2025	chr7	5430117	7.9295e-09
VCF	2025	chr7	5430285	2.9126e-09
VCF	2025	chr7	5430544	3.5297e-09
VCF	2025	chr7	5430787	9.5491e-09
VCF	2025	chr7	5440760	1.1697e-09
VCF	2025	chr7	5441572	1.4477e-11
VCF	2025	chr7	5441583	1.4477e-11
VCF	2025	chr7	5443258	2.3304e-09
VCF	2025	chr7	5443363	1.4391e-08
VCF	2025	chr7	5443457	1.4949e-08
VCF	2025	chr7	5443628	1.4949e-08
VCF	2025	chr7	5443843	9.0126e-09
VCF	2025	chr7	5446496	7.3619e-10
VCF	2025	chr7	5452860	6.6227e-11
VCF	2025	chr7	5453180	2.208e-10
VCF	2025	chr7	5455261	2.5349e-10
VCF	2025	chr7	5455264	3.1603e-10
VCF	2025	chr7	5455366	4.3906e-09
VCF	2025	chr7	5455526	3.3668e-10
VCF	2025	chr7	5455646	1.0686e-10
VCF	2025	chr7	5459209	1.4975e-08
VCF	2025	chr7	5469460	1.2608e-12
VCF	2025	chr7	5477393	7.0136e-09
VCF	2025	chr7	5484621	6.7613e-09
VCF	2025	chr7	5484637	1.3937e-08
VCF	2025	chr7	5553676	1.2536e-08
VCF	2025	chr7	5553798	1.5919e-08
VCF	2025	chr7	5554162	1.4117e-08
VCF	2025	chr7	5561333	1.7974e-08
VCF	2025	chr7	5581846	3.43e-09
VCF	2025	chr7	5582008	1.3862e-08
VCF	2025	chr7	5582009	1.3862e-08
VCF	2025	chr7	5583039	1.4117e-08
VCF	2025	chr7	5583246	1.7975e-08
VCF	2025	chr7	5584174	1.7451e-08
VCF	2025	chr7	5584208	1.7716e-08
VCF	2025	chr7	5584836	1.5395e-08
VCF	2025	chr7	5586651	1.0906e-08
VCF	2025	chr7	5588347	2.1466e-09
VCF	2025	chr7	5609468	1.2536e-08
VCF	2025	chr7	5609697	1.4117e-08
VCF	2025	chr7	5649051	1.2536e-08
VCF	2025	chr7	6879568	4.2448e-09
VCF	2025	chr8	745592	4.3157e-09
VCF	2025	chr8	752497	2.4292e-09
VCF	2025	chr8	934302	1.6847e-08
VCF	2025	chr8	1395579	1.5979e-08
VCF	2025	chr8	2009837	1.436e-08
VCF	2025	chr8	2167512	3.5733e-09
VCF	2025	chr8	2173879	6.9148e-09
VCF	2025	chr8	2235196	1.1277e-09
VCF	2025	chr8	2235882	2.2819e-10
VCF	2025	chr8	2235953	2.61e-10
VCF	2025	chr8	2236664	7.9345e-11
VCF	2025	chr8	2238643	1.3489e-09
VCF	2025	chr8	2242002	5.3287e-09
VCF	2025	chr8	2244870	1.2536e-08
VCF	2025	chr8	2245514	1.4198e-08
VCF	2025	chr8	2245533	1.2633e-08
VCF	2025	chr8	2245737	1.5979e-08
VCF	2025	chr8	2245764	3.8424e-10
VCF	2025	chr8	2245837	1.5979e-08
VCF	2025	chr8	2245886	1.5979e-08
VCF	2025	chr8	2246003	1.1034e-08
VCF	2025	chr8	2919758	2.8925e-10
VCF	2025	chr8	3375178	1.874e-08
VCF	2025	chr8	3518788	1.4881e-08
VCF	2025	chr8	3546840	1.9378e-08
VCF	2025	chr8	3675299	9.4961e-10
VCF	2025	chr8	3739657	1.4198e-08
VCF	2025	chr8	3742116	3.5373e-11
VCF	2025	chr8	3743426	6.9611e-10
VCF	2025	chr8	3811797	3.2976e-09
VCF	2025	chr8	3811890	1.9804e-08
VCF	2025	chr8	3997043	8.1095e-11
VCF	2025	chr8	4111600	8.5673e-10
VCF	2025	chr8	4213639	1.4773e-09
VCF	2025	chr8	4213665	1.8972e-08
VCF	2025	chr8	4226501	6.2683e-09
VCF	2025	chr8	4226522	4.8057e-09
VCF	2025	chr8	4226702	3.3795e-09
VCF	2025	chr8	4444972	1.7618e-08
VCF	2025	chr8	4446297	7.2719e-10
VCF	2025	chr8	4460911	1.5949e-08
VCF	2025	chr8	4469236	3.5634e-09
VCF	2025	chr8	4751533	7.0209e-09
VCF	2025	chr9	162620	1.6761e-08
VCF	2025	chr9	163202	4.651e-09
VCF	2025	chr9	164105	3.8231e-09
VCF	2025	chr9	167068	4.1201e-09
VCF	2025	chr9	167810	3.4108e-09
VCF	2025	chr9	168075	3.5726e-09
VCF	2025	chr9	168085	2.3065e-09
VCF	2025	chr9	168154	1.9897e-09
VCF	2025	chr9	168306	8.1954e-09
VCF	2025	chr9	169551	1.0442e-08
VCF	2025	chr9	170146	3.6411e-09
VCF	2025	chr9	170566	4.409e-09
VCF	2025	chr9	491137	1.1626e-08
VCF	2025	chr9	579926	1.279e-11
VCF	2025	chr9	620118	1.7718e-08
VCF	2025	chr9	631670	3.0536e-10
VCF	2025	chr9	732105	3.392e-09
VCF	2025	chr9	808290	1.4257e-08
VCF	2025	chr9	916882	1.986e-08
VCF	2025	chr9	1015172	1.1081e-09
VCF	2025	chr9	1084773	6.3875e-10
VCF	2025	chr9	1163265	3.9154e-09
VCF	2025	chr9	1242355	1.0655e-09
VCF	2025	chr9	1242402	1.4989e-09
VCF	2025	chr9	1273277	2.223e-09
VCF	2025	chr9	1365495	7.2683e-14
VCF	2025	chr9	1567062	5.2188e-09
VCF	2025	chr9	1667407	1.6692e-08
VCF	2025	chr9	2071686	6.1065e-09
VCF	2025	chr9	2143817	4.0584e-10
VCF	2025	chr9	2170801	1.5405e-08
VCF	2025	chr9	2186676	2.0027e-09
VCF	2025	chr9	2304357	1.6593e-08
VCF	2025	chr9	2327432	1.7933e-14
VCF	2025	chr9	2403664	7.0912e-09
VCF	2025	chr9	2479208	2.2296e-09
VCF	2025	chr9	2482478	6.7387e-09
VCF	2025	chr9	2571955	1.8971e-08
VCF	2025	chr9	2727225	3.799e-09
VCF	2025	chr9	2760621	1.9305e-10
VCF	2025	chr9	2802700	1.3197e-09
VCF	2025	chr9	2805419	1.986e-08
VCF	2025	chr9	2875482	1.7772e-08
VCF	2025	chr9	2921795	1.1201e-09
VCF	2025	chr9	2922002	3.0465e-10
VCF	2025	chr9	2966843	7.0838e-09
VCF	2025	chr9	2980291	1.0883e-08
VCF	2025	chr9	2989494	1.9519e-08
VCF	2025	chr9	3000223	3.1907e-10
VCF	2025	chr9	3001166	1.9586e-08
VCF	2025	chr9	3107882	4.5763e-09
VCF	2025	chr9	3107984	1.5285e-08
VCF	2025	chr9	3109527	7.5116e-09
VCF	2025	chr9	3109861	7.4732e-13
VCF	2025	chr9	3194610	1.6029e-09
VCF	2025	chr9	3196302	8.0187e-09
VCF	2025	chr9	3204243	2.0306e-09
VCF	2025	chr9	3210254	6.8966e-09
VCF	2025	chr9	3210736	1.3031e-08
VCF	2025	chr9	3229033	1.8056e-08
VCF	2025	chr9	3268964	1.3768e-08
VCF	2025	chr9	3270827	1.6594e-08
VCF	2025	chr9	3291391	3.4573e-09
VCF	2025	chr9	3293920	8.4293e-09
VCF	2025	chr9	3294416	1.4079e-09
VCF	2025	chr9	3303151	1.7444e-08
VCF	2025	chr9	3303196	4.9588e-09
VCF	2025	chr9	3312003	1.8523e-08
VCF	2025	chr9	3312553	1.8674e-08
VCF	2025	chr9	3315664	1.061e-08
VCF	2025	chr9	3350208	1.4158e-08
VCF	2025	chr9	3350241	3.1418e-10
VCF	2025	chr9	3350250	7.4745e-10
VCF	2025	chr9	3350451	1.6902e-09
VCF	2025	chr9	3350848	5.1874e-10
VCF	2025	chr9	3350886	6.1163e-10
VCF	2025	chr9	3352717	8.0822e-09
VCF	2025	chr9	3352730	6.6358e-10
VCF	2025	chr9	3363296	1.1886e-08
VCF	2025	chr9	3363316	1.4167e-08
VCF	2025	chr9	3363318	5.1877e-09
VCF	2025	chr9	3363391	1.703e-09
VCF	2025	chr9	3363661	2.2984e-09
VCF	2025	chr9	3363700	1.2285e-08
VCF	2025	chr9	3363818	1.3036e-08
VCF	2025	chr9	3363822	1.3036e-08
VCF	2025	chr9	3364082	1.8231e-08
VCF	2025	chr9	3364086	1.6326e-09
VCF	2025	chr9	3364341	3.6491e-09
VCF	2025	chr9	3365616	5.7995e-10
VCF	2025	chr9	3490679	7.0421e-09
VCF	2025	chr10	130208	9.7349e-09
VCF	2025	chr10	599562	4.953e-09
VCF	2025	chr10	641136	1.067e-08
VCF	2025	chr10	644793	2.5284e-09
VCF	2025	chr10	775897	4.2273e-09
VCF	2025	chr10	939940	1.4866e-08
VCF	2025	chr10	949658	2.5285e-09
VCF	2025	chr10	1487355	9.1778e-09
VCF	2025	chr10	1989171	7.8409e-09
VCF	2025	chr10	2005504	1.5207e-09
VCF	2025	chr10	2059686	9.8767e-09
VCF	2025	chr10	2272293	1.2614e-08
VCF	2025	chr10	3933990	6.1262e-09
VCF	2025	chr10	4401247	2.8066e-09
VCF	2025	chr10	5010755	1.7338e-08
VCF	2025	chr10	5241040	1.1578e-08
VCF	2025	chr10	5384500	1.167e-08
VCF	2025	chr10	5568428	2.7605e-10
VCF	2025	chr11	338053	5.485e-09
VCF	2025	chr11	338638	1.7235e-10
VCF	2025	chr11	338763	1.2833e-08
VCF	2025	chr11	1484236	1.9674e-08
VCF	2025	chr11	1622587	6.3217e-09
VCF	2025	chr11	1887090	1.3462e-08
VCF	2025	chr11	2094582	1.167e-08
VCF	2025	chr11	2200990	1.4175e-08
VCF	2025	chr11	2648460	1.2496e-08
VCF	2025	chr11	3311549	1.4738e-08
VCF	2025	chr11	3311558	1.1847e-08
VCF	2025	chr11	3620355	1.0906e-08
VCF	2025	chr11	3784089	1.9169e-08
VCF	2025	chr11	3805024	1.4177e-08
VCF	2025	chr11	3845363	8.2182e-09
VCF	2025	chr11	3845375	9.5712e-09
VCF	2025	chr11	4546389	7.9012e-09
VCF	2025	chr12	1671005	1.4601e-08
VCF	2025	chr12	1808842	9.32e-09
VCF	2025	chr12	1816711	1.6595e-08
VCF	2025	chr12	1931870	1.53e-08
VCF	2025	chr12	1987872	4.7194e-09
VCF	2025	chr12	1988579	5.6213e-10
VCF	2025	chr12	2265476	5.42e-11
VCF	2025	chr12	2388719	1.5148e-08
VCF	2025	chr12	2393113	1.4949e-08
VCF	2025	chr12	2393510	6.8464e-09
VCF	2025	chr12	2393573	4.4426e-09
VCF	2025	chr12	2393699	1.4796e-08
VCF	2025	chr12	2393857	1.3996e-08
VCF	2025	chr12	2394052	1.8824e-08
VCF	2025	chr12	2394360	4.3588e-09
VCF	2025	chr12	2394833	4.03e-09
VCF	2025	chr12	2394956	6.9066e-09
VCF	2025	chr12	2395159	1.0236e-08
VCF	2025	chr12	2395708	1.5576e-08
VCF	2025	chr12	3334362	7.1766e-12
VCF	2025	chr12	3918322	1.8742e-08
VCF	2025	chr12	3918422	1.6267e-08
VCF	2025	chr13	1390008	5.3276e-09
VCF	2025	chr13	2083095	1.7352e-08
VCF	2025	chr13	3206553	1.8252e-08
VCF	2025	chr13	3249359	6.1839e-09
VCF	2025	chr13	3993778	6.5382e-09
VCF	2025	chr13	4612933	1.2994e-08
VCF	2025	chr13	4691655	1.3413e-08
VCF	2025	chr13	4953676	1.1947e-08
VCF	2025	chr13	5111948	1.8057e-08
VCF	2025	chr13	5246527	1.7447e-08
VCF	2025	chr13	6124973	1.7617e-08
DCF	2024	chr2	4123258	2.6108e-06
DCF	2024	chr3	809516	7.569e-07
DCF	2024	chr3	4007140	1.1061e-06
DCF	2024	chr4	3874610	2.4881e-06
DCF	2024	chr9	1084773	2.1525e-07
DCF	2024	chr9	2327432	7.866e-08
DCF	2024	chr10	41710	1.3534e-06
DCF	2024	chr10	5155479	1.5167e-06
DCF	2024	chr12	1816668	2.398e-06
DCF	2024	chr12	1816711	1.6082e-06
DCF	2024	chr12	1931870	2.119e-06
DCF	2024	chr13	6777421	2.915e-06
DCF	2025	chr3	809516	3.1066e-06
DCF	2025	chr3	4007140	5.6272e-07
DCF	2025	chr6	1905561	2.2933e-06
DCF	2025	chr7	4195549	1.7804e-06
DCF	2025	chr7	4659235	2.0522e-07
DCF	2025	chr9	2327432	2.8498e-07
DCF	2025	chr10	41710	2.1291e-07
DCF	2025	chr10	130208	7.9302e-07
DCF	2025	chr10	2151632	2.9589e-06
DCF	2025	chr12	1816711	1.1977e-06
DCF	2025	chr12	1991595	2.3819e-06
VCD	2024	chr3	809516	2.4233e-09
VCD	2024	chr3	2298066	9.2142e-09
VCD	2024	chr3	4007140	2.776e-09
VCD	2024	chr4	3268384	1.0352e-09
VCD	2024	chr5	2084806	6.1965e-09
VCD	2024	chr7	1370953	6.8001e-09
VCD	2024	chr7	1705721	1.2586e-08
VCD	2024	chr7	3960901	1.9399e-08
VCD	2024	chr7	5469460	7.2672e-09
VCD	2024	chr7	5469654	1.664e-08
VCD	2024	chr9	579926	4.8975e-09
VCD	2024	chr9	1365495	9.4081e-10
VCD	2024	chr9	2327432	5.3356e-12
VCD	2024	chr9	2480523	1.0112e-08
VCD	2024	chr9	3305312	1.7649e-08
VCD	2024	chr9	3350208	5.6069e-09
VCD	2024	chr9	3350241	4.3624e-10
VCD	2024	chr9	3350250	6.419e-10
VCD	2024	chr9	3350451	4.054e-10
VCD	2024	chr9	3350848	4.899e-10
VCD	2024	chr9	3350886	6.8097e-10
VCD	2024	chr9	3363265	3.1168e-09
VCD	2024	chr9	3363296	2.0118e-09
VCD	2024	chr9	3363316	2.3876e-09
VCD	2024	chr9	3363318	1.2271e-08
VCD	2024	chr9	3363391	1.9871e-09
VCD	2024	chr9	3363441	8.3843e-09
VCD	2024	chr9	3363661	1.3406e-08
VCD	2024	chr9	3363700	4.3561e-09
VCD	2024	chr9	3363818	4.4932e-09
VCD	2024	chr9	3363822	4.4932e-09
VCD	2024	chr9	3364341	2.0977e-09
VCD	2024	chr9	3365616	2.162e-09
VCD	2024	chr10	5010755	1.2391e-08
VCD	2024	chr12	1988579	9.2378e-09
VCD	2024	chr12	1995390	4.2242e-09
VCD	2024	chr12	3334362	1.2324e-08
VCD	2024	chr13	3249359	1.1433e-08
VCD	2025	chr3	809516	1.6016e-08
VCD	2025	chr4	3268384	1.6449e-08
VCD	2025	chr7	5469460	1.3259e-08
VCD	2025	chr9	1365495	5.2664e-09
VCD	2025	chr9	2327432	1.6959e-10
VCD	2025	chr9	3305312	1.5495e-08
VCD	2025	chr9	3350208	6.6782e-09
VCD	2025	chr9	3350241	3.942e-10
VCD	2025	chr9	3350250	3.8855e-10
VCD	2025	chr9	3350451	3.6694e-10
VCD	2025	chr9	3350848	5.064e-10
VCD	2025	chr9	3350886	7.3598e-10
VCD	2025	chr9	3363265	3.54e-09
VCD	2025	chr9	3363296	2.3011e-09
VCD	2025	chr9	3363316	2.6866e-09
VCD	2025	chr9	3363318	1.0803e-08
VCD	2025	chr9	3363391	1.4165e-09
VCD	2025	chr9	3363441	9.7758e-09
VCD	2025	chr9	3363661	9.4872e-09
VCD	2025	chr9	3363700	1.02e-08
VCD	2025	chr9	3363818	5.1682e-09
VCD	2025	chr9	3363822	5.1682e-09
VCD	2025	chr9	3364086	9.7353e-09
VCD	2025	chr9	3364341	2.6472e-09
VCD	2025	chr9	3365616	1.0683e-09
DCD	2024	chr1	231893	9.136e-07
DCD	2024	chr1	231919	5.7476e-07
DCD	2024	chr1	232061	9.1361e-07
DCD	2024	chr1	232634	2.7246e-07
DCD	2024	chr2	5829296	1.0751e-06
DCD	2024	chr4	492523	6.434e-07
DCD	2024	chr4	3977526	2.3625e-06
DCD	2024	chr5	3653703	1.3005e-06
DCD	2024	chr5	3972956	3.1399e-06
DCD	2024	chr5	4623386	3.0026e-06
DCD	2024	chr6	4259085	2.7503e-06
DCD	2024	chr7	4031054	2.7584e-06
DCD	2024	chr7	4031072	7.8411e-07
DCD	2024	chr8	1834186	2.8726e-07
DCD	2024	chr8	3559256	2.0739e-06
DCD	2024	chr8	4973693	2.734e-06
DCD	2024	chr9	193103	2.2456e-06
DCD	2024	chr9	2159818	1.422e-06
DCD	2024	chr9	2344072	9.4471e-08
DCD	2024	chr9	2603597	1.4383e-06
DCD	2024	chr9	3620564	2.7867e-06
DCD	2024	chr10	1556749	4.4572e-07
DCD	2024	chr10	4326771	2.3655e-06
DCD	2024	chr10	5117657	8.0075e-07
DCD	2024	chr11	1633252	2.591e-06
DCD	2024	chr11	3812252	9.2824e-07
DCD	2024	chr11	5339956	2.7734e-06
DCD	2025	chr1	725628	2.3178e-06
DCD	2025	chr1	778244	2.5027e-06
DCD	2025	chr1	894115	2.6048e-06
DCD	2025	chr1	1140065	2.0139e-06
DCD	2025	chr1	1623111	2.46e-06
DCD	2025	chr1	2409981	1.515e-06
DCD	2025	chr1	2422010	2.247e-06
DCD	2025	chr1	3010051	7.2148e-08
DCD	2025	chr2	1956846	2.1641e-06
DCD	2025	chr2	2815381	3.1061e-06
DCD	2025	chr3	1904220	8.3799e-08
DCD	2025	chr3	2461188	1.6623e-06
DCD	2025	chr3	2473353	5.5076e-07
DCD	2025	chr3	2473354	5.5076e-07
DCD	2025	chr3	2941484	3.1167e-06
DCD	2025	chr3	3145216	2.1086e-06
DCD	2025	chr3	3231759	2.4164e-07
DCD	2025	chr3	3808896	1.8236e-06
DCD	2025	chr3	4266823	2.8233e-06
DCD	2025	chr3	4365134	2.5462e-06
DCD	2025	chr4	492523	7.0499e-08
DCD	2025	chr4	1250315	5.5323e-07
DCD	2025	chr4	2420731	2.3998e-06
DCD	2025	chr4	3325278	1.7554e-06
DCD	2025	chr4	3332013	2.9327e-06
DCD	2025	chr4	3414009	5.6251e-07
DCD	2025	chr4	4895519	1.9676e-06
DCD	2025	chr5	1535691	2.9851e-06
DCD	2025	chr5	1756571	7.7282e-07
DCD	2025	chr5	1975241	2.4876e-06
DCD	2025	chr5	1975816	1.3646e-06
DCD	2025	chr6	811049	1.7324e-06
DCD	2025	chr6	1270604	1.4292e-07
DCD	2025	chr6	2264558	1.2057e-06
DCD	2025	chr6	4143131	3.0186e-06
DCD	2025	chr7	2902229	2.3422e-06
DCD	2025	chr7	3516558	1.3931e-06
DCD	2025	chr7	3516560	1.3931e-06
DCD	2025	chr7	3523295	2.1432e-06
DCD	2025	chr7	3598152	1.6802e-06
DCD	2025	chr7	3969706	1.9524e-06
DCD	2025	chr7	4102082	1.7225e-06
DCD	2025	chr7	5549996	9.7307e-07
DCD	2025	chr7	6067500	4.6176e-07
DCD	2025	chr8	782083	6.2592e-07
DCD	2025	chr8	799596	2.1217e-07
DCD	2025	chr8	2169484	1.2363e-06
DCD	2025	chr8	2226439	1.5379e-06
DCD	2025	chr8	2378358	2.714e-06
DCD	2025	chr8	2687439	2.9022e-06
DCD	2025	chr8	3179681	2.5619e-06
DCD	2025	chr8	3652291	2.2512e-06
DCD	2025	chr8	3946901	1.3338e-06
DCD	2025	chr8	4973346	2.8484e-06
DCD	2025	chr8	4973693	7.2601e-08
DCD	2025	chr8	4978726	2.8292e-06
DCD	2025	chr9	173487	9.7812e-07
DCD	2025	chr9	202852	1.6437e-06
DCD	2025	chr9	294766	2.7134e-06
DCD	2025	chr9	480626	1.6898e-06
DCD	2025	chr9	608045	2.0479e-07
DCD	2025	chr9	844008	2.7174e-06
DCD	2025	chr9	1088594	2.4573e-06
DCD	2025	chr9	1151936	4.8529e-07
DCD	2025	chr9	1424883	2.6894e-06
DCD	2025	chr9	1426887	1.3523e-06
DCD	2025	chr9	2101569	2.0674e-06
DCD	2025	chr9	2115137	2.0495e-06
DCD	2025	chr9	2159818	5.6486e-07
DCD	2025	chr9	2344072	3.2472e-07
DCD	2025	chr9	2379558	6.843e-07
DCD	2025	chr9	2379560	9.5485e-07
DCD	2025	chr9	2555289	2.2288e-06
DCD	2025	chr9	2693194	1.6531e-06
DCD	2025	chr9	2902738	5.1906e-07
DCD	2025	chr9	2903564	1.2932e-06
DCD	2025	chr9	3164411	2.3591e-07
DCD	2025	chr9	3164414	2.6422e-06
DCD	2025	chr9	3302127	6.3814e-07
DCD	2025	chr9	3302540	2.8834e-06
DCD	2025	chr9	3474979	7.7947e-07
DCD	2025	chr9	3475000	3.0818e-06
DCD	2025	chr9	4709136	1.6014e-06
DCD	2025	chr10	1556749	3.3467e-08
DCD	2025	chr10	4064398	2.2264e-06
DCD	2025	chr10	4065111	2.2584e-06
DCD	2025	chr10	4065165	2.2584e-06
DCD	2025	chr10	4065972	2.7186e-06
DCD	2025	chr10	4066094	2.3288e-06
DCD	2025	chr10	4066115	2.9602e-06
DCD	2025	chr10	4328655	2.9859e-06
DCD	2025	chr10	4329797	3.1029e-06
DCD	2025	chr10	4713357	1.9713e-06
DCD	2025	chr10	4713381	1.5672e-06
DCD	2025	chr10	4713434	1.9513e-06
DCD	2025	chr10	4713655	9.2192e-07
DCD	2025	chr10	4999255	3.2597e-07
DCD	2025	chr10	5101249	2.7745e-06
DCD	2025	chr10	5101618	1.8451e-06
DCD	2025	chr10	5154886	1.6361e-06
DCD	2025	chr11	1392972	8.3849e-07
DCD	2025	chr11	1401692	5.9797e-08
DCD	2025	chr11	1866618	2.5199e-06
DCD	2025	chr11	2106829	2.475e-06
DCD	2025	chr11	2185974	2.0512e-06
DCD	2025	chr11	3163069	2.031e-06
DCD	2025	chr11	3163075	9.1315e-07
DCD	2025	chr11	3163078	9.1315e-07
DCD	2025	chr11	4717403	1.4449e-06
DCD	2025	chr11	4728827	2.6571e-07
DCD	2025	chr11	4729293	4.2795e-07
DCD	2025	chr11	5083458	4.5274e-07
DCD	2025	chr11	5105625	1.501e-06
DCD	2025	chr11	5310940	4.2222e-07
DCD	2025	chr11	5363841	2.6716e-06
DCD	2025	chr11	5404225	1.5506e-06
DCD	2025	chr11	5454121	2.3809e-06
DCD	2025	chr11	5454122	2.4263e-06
DCD	2025	chr12	1818561	1.829e-06
DCD	2025	chr12	2777805	4.987e-07
DCD	2025	chr12	2777811	2.246e-07
DCD	2025	chr12	2777951	9.7423e-07
DCD	2025	chr12	2777954	9.7423e-07
DCD	2025	chr12	2777966	1.6858e-06
DCD	2025	chr13	3154888	1.4187e-06
DCD	2025	chr13	3679723	2.6774e-06
DCD	2025	chr13	3734065	2.2602e-06
DCD	2025	chr13	3734147	2.7429e-06
DCD	2025	chr13	3877689	3.0011e-06
DCD	2025	chr13	4222029	1.7181e-06
DCD	2025	chr13	4327201	2.0455e-06
DCD	2025	chr13	4442801	1.36e-06
DCD	2025	chr13	4587258	2.7611e-06
DCD	2025	chr13	4864774	1.2791e-06
VWF	2024	chr1	797961	1.5564e-08
VWF	2024	chr5	3473032	4.2922e-10
VWF	2024	chr5	3491036	1.5462e-09
VWF	2024	chr5	5234584	1.5969e-09
VWF	2024	chr5	5243246	7.7622e-10
VWF	2024	chr8	2423020	2.0681e-09
VWF	2024	chr9	1457908	1.3254e-08
VWF	2024	chr9	2279268	1.9353e-08
VWF	2024	chr9	2279274	1.3116e-08
VWF	2024	chr10	408088	1.8274e-08
VWF	2024	chr10	408091	1.8274e-08
VWF	2024	chr10	695422	9.5662e-09
VWF	2024	chr10	695428	1.4794e-10
VWF	2024	chr10	778624	7.7249e-09
VWF	2024	chr10	2317501	6.2806e-09
VWF	2024	chr13	5452352	1.8642e-08
VWF	2024	chr13	5452353	1.8642e-08
VWF	2025	chr11	3678532	2.9352e-11
VWF	2025	chr12	3289703	9.8485e-09

## Sheet: Table S5
Supplementary Table 5 Functional annotation of key candidate genes associated with traits
Trait	Position	GeneID	Function
MGR	chr9-1207827	ACW012129	oligosaccharyl transferase STT3 subunit
		ACW012124	acid protease
		ACW012123	P-loop containing nucleoside triphosphate hydrolase protein
		ACW012130	P-loop containing nucleoside triphosphate hydrolase protein
		ACW012131	glycoside hydrolase
GP	chr1-2459000	ACW000562	Osmotin, thaumatin-like protein
		ACW000563	glucan 1,3-beta-glucosidase
FBL	chr9-1165416	ACW012117	kinase-like protein
		ACW012118	PLP-dependent transferase
		ACW012120	heme peroxidase
FBW	chr12-2149576	ACW017052	seven-hairpin glycosidase
		ACW017055	FAD/NAD(P)-binding domain-containing protein
		ACW017047	seven-hairpin glycosidase
		ACW017058	FAD/NAD(P)-binding domain-containing protein
FBT	chr11-1976026	ACW015520	alpha-aminoadipate reductase Lys1p
		ACW015519	aldolase
		ACW015521	isoleucyl-tRNA synthetase
		ACW015522	phosphoglycerate mutase-like protein
		ACW015518	GroES-like protein
Yield	chr8-2172469	ACW010626	N-acetylhexosaminidase
		ACW010627	short-chain dehydrogenase/reductase SDR
		ACW010628	VAMP-associated protein
		ACW010625	NAD(P)-binding protein
		ACW010624	glycoside hydrolase family 20 protein
VCF	chr9-1365495	ACW012180	subtilisin-like protein
		ACW012181	NAD(P)-binding protein
		ACW012185	kinesin-domain-containing protein
		ACW012186	kinase-like protein
DVF	chr9-2327432	ACW012420	L-serine ammonia-lyase, partial
		ACW012419	RhoGAP-domain-containing protein
		ACW012418	Shr3 amino acid permease chaperone
		ACW012425	PLP-dependent transferase
		ACW012416	pyruvate carboxylase
VCD	chr12-1995390	ACW017005	sec24-related protein
		ACW017002	Formyltransferase
		ACW017001	cytochrome P450
		ACW017008	MnP-atypical, short manganese peroxidase
		ACW017000	exo-beta-1,3-glucanase
DCD	chr12-2777811	ACW017239	alpha/beta-hydrolase
		ACW017241	alpha/beta-hydrolase
		ACW017244	UAA transporter family-domain-containing protein
		ACW017232	translocation protein

## Sheet: Table S6
Supplementary Table 6 Major candidate（supported by literature） genes associated with agronomic traits in A. cornea
Trait	Position	Gene ID	Annotation	Species	References
GP	chr1-2459000	ACW000563	glucan 1,3-beta-glucosidase	Auricularia heimuer	A Combination of Transcriptome and Enzyme Activity Analysis Unveils Key Genes and Patterns of Corncob Lignocellulose Degradation by Auricularia heimuer under Cultivation Conditions
				Flammulina elastica	Genome Sequencing and Carbohydrate-Active Enzyme (CAZyme) Repertoire of the White Rot Fungus Flammulina elastica
Yield	chr8-2172469	ACW010626	N-acetylhexosaminidase	Aspergillus oryzae	Substrate specificity of N-acetylhexosaminidase from Aspergillus oryzae to artificial glycosyl acceptors having various substituents at the reducing ends
FBL	chr9-1165416	ACW012120	heme peroxidase	Sclerotium cepivorum	Deep Insights into the Specific Evolution of Fungal Hybrid B Heme Peroxidases
VCD	chr12-1995390	ACW017001	cytochrome P450	Auricularia cornea	High-quality genome assembly and multi-omics analysis of pigment synthesis pathway in Auricularia cornea
VCD	chr12-1995390	ACW017008	MnP-atypical manganese peroxidase	Lenzites gibbosa	Gene expression of the white-rot fungus Lenzites gibbosa during wood degradation

## Sheet: Figure S1
Fig.S1 Haplotype analysis of Chr1-2459000 and phenotypes of GP among different haplotypes. (A): Linkage regions associated with GP; (B): Haplotype; (C): Two haplotype materials GP bar chart

## Sheet: Figure S2
Fig.S2 Haplotype analysis of Chr9-1207827 and phenotypes of MGR among different haplotypes. (A): Linkage regions associated with MGR; (B): Haplotype; (C): Three haplotype materials MGR bar chart

## Sheet: Figure S3
Fig.S3 Principal component analysis (PCA)
